# Supplementary material for: Electrospun PCL Scaffolds as Drug Carrier for Corneal Wound Dressing Using Layer-by-Layer Coating of Hyaluronic Acid and Heparin
Source: Int J Mol Sci. 2022 Mar 2;23(5):2765. doi: 10.3390/ijms23052765 (PMC8910869; doi:10.3390/ijms23052765)
Supplement: Supplementary file 1 [file ijms-23-02765-s001.zip]

Archive with 1 entries (1 files):
- ijms-1610003-supplementary.pdf
